# Supplementary material for: 4-Methyl-2H-1,3-oxazine-2,6(3H)-dione
Source: Acta Crystallogr Sect E Struct Rep Online. 2009 Sep 5;65(Pt 10):o2354. doi: 10.1107/S1600536809034618 (PMC2970426; doi:10.1107/S1600536809034618)
Supplement: Supplementary file 2 [file e-65-o2354-Isup2.hkl]

# 
# h,k,l, Fc-squared, Fo-squared, sigma(Fo-squared) and status flag 
# 
data_I
_shelx_title ' meOxa in P2(1)/n' 
_shelx_refln_list_code          4 
_shelx_F_calc_maximum       95.59 
_exptl_crystal_F_000       264.00 
_reflns_d_resolution_high  0.7681 
 
loop_ 
 _symmetry_equiv_pos_as_xyz 
 'x, y, z' 
 '-x+1/2, y+1/2, -z+1/2' 
 '-x, -y, -z' 
 'x-1/2, -y-1/2, z-1/2' 
 
_cell_length_a     7.2540 
_cell_length_b     6.6830 
_cell_length_c    11.6890 
_cell_angle_alpha  90.000 
_cell_angle_beta   98.110 
_cell_angle_gamma  90.000 
 
_shelx_F_squared_multiplier     1.000 
 
loop_ 
 _refln_index_h 
 _refln_index_k 
 _refln_index_l 
 _refln_F_squared_calc 
 _refln_F_squared_meas 
 _refln_F_squared_sigma 
 _refln_observed_status 
   2   0   0       66.95       71.05      1.27 o 
   4   0   0     1105.77     1159.50     11.28 o 
   6   0   0       13.51       14.41      1.02 o 
   8   0   0       28.93       23.91      1.35 o 
   1   1   0        0.07        0.70      0.42 o 
   2   1   0     1469.15     1694.35     10.31 o 
   3   1   0       89.20       88.56      1.53 o 
   4   1   0     1476.47     1604.64     13.47 o 
   5   1   0        3.90        4.22      0.81 o 
   6   1   0       13.05       10.44      1.00 o 
   7   1   0        2.12        0.67      1.02 o 
   8   1   0       15.68       12.68      1.23 o 
   9   1   0        0.18       -0.67      1.23 o 
   0   2   0     9138.34     8679.72     22.38 o 
   1   2   0     1096.32     1079.73      8.48 o 
   2   2   0        0.03        1.29      0.51 o 
   3   2   0      226.65      261.07      3.47 o 
   4   2   0       31.83       32.85      0.96 o 
   5   2   0        2.77        2.34      0.86 o 
   6   2   0        7.35        8.46      0.98 o 
   7   2   0       36.91       35.85      1.32 o 
   8   2   0        6.88        4.44      1.13 o 
   9   2   0        2.25        2.76      1.29 o 
   1   3   0      192.07      184.11      2.60 o 
   2   3   0        1.47        2.66      0.59 o 
   3   3   0        1.67        1.81      0.46 o 
   4   3   0       90.99      109.48      1.88 o 
   5   3   0        0.90        1.01      0.89 o 
   6   3   0        1.75        2.99      0.97 o 
   7   3   0       20.37       20.92      1.28 o 
   8   3   0        1.64        1.49      1.20 o 
   0   4   0       28.35       24.91      0.85 o 
   1   4   0       43.12       40.26      1.02 o 
   2   4   0        1.11        0.68      0.68 o 
   3   4   0        2.52        2.79      0.77 o 
   4   4   0       25.48       27.34      1.05 o 
   5   4   0       24.66       27.48      1.20 o 
   6   4   0        0.74        1.31      0.97 o 
   7   4   0       12.33        9.33      1.22 o 
   8   4   0        0.08        0.30      1.23 o 
   1   5   0       39.77       43.03      1.18 o 
   2   5   0        8.95        7.81      0.89 o 
   3   5   0        8.39        6.74      0.90 o 
   4   5   0        4.63        5.14      0.93 o 
   5   5   0       61.80       62.91      1.61 o 
   6   5   0        0.02        0.21      1.07 o 
   7   5   0        9.08       10.06      1.31 o 
   0   6   0       25.67       23.88      1.09 o 
   1   6   0       70.30       74.73      1.56 o 
   2   6   0        6.34        4.51      0.94 o 
   3   6   0        1.17        1.53      0.92 o 
   4   6   0        0.47        0.30      0.94 o 
   5   6   0        5.56        5.19      1.18 o 
   6   6   0        0.64       -0.30      1.15 o 
   1   7   0        0.04       -0.69      0.97 o 
   2   7   0        6.08        7.60      1.11 o 
   3   7   0        0.53        0.59      1.02 o 
   4   7   0       17.99       15.32      1.30 o 
   5   7   0       41.74       43.78      1.76 o 
   0   8   0        7.68        7.27      1.22 o 
   1   8   0        3.00        3.58      1.14 o 
   2   8   0       10.98        8.32      1.23 o 
   3   8   0        0.21        0.38      1.17 o 
  -9   0   1       19.23       22.12      1.44 o 
  -7   0   1        6.65        6.08      1.02 o 
  -5   0   1       23.78       38.31      1.07 o 
  -3   0   1      803.18      859.05      8.49 o 
  -1   0   1     4813.08     4457.74     11.48 o 
   1   0   1       10.40        8.61      0.43 o 
   3   0   1      160.56      193.04      2.80 o 
   5   0   1        9.77       10.03      0.86 o 
   7   0   1      133.27      126.12      2.31 o 
   9   0   1        0.42        1.31      1.22 o 
  -9   1   1        1.56        2.02      1.20 o 
  -8   1   1        0.12        0.63      1.04 o 
  -7   1   1      239.31      217.28      3.33 o 
  -5   1   1       64.42       69.53      1.40 o 
  -4   1   1      119.54      120.84      1.97 o 
  -3   1   1      336.46      368.57      4.78 o 
  -2   1   1      285.80      316.10      3.85 o 
  -1   1   1      642.46      666.01      5.40 o 
   0   1   1      194.87      189.48      1.94 o 
   1   1   1     3127.05     2930.57     11.46 o 
   2   1   1      400.19      406.45      5.42 o 
   3   1   1      388.52      394.30      5.06 o 
   4   1   1      108.36      111.27      1.85 o 
   5   1   1       33.86       35.65      1.11 o 
   6   1   1        0.70        0.21      0.89 o 
   7   1   1       48.88       48.65      1.44 o 
   8   1   1        2.18        2.44      1.15 o 
   9   1   1        8.74        9.03      1.40 o 
  -9   2   1        9.13       10.87      1.36 o 
  -8   2   1        6.42        4.24      1.14 o 
  -7   2   1        0.32        1.19      1.02 o 
  -6   2   1        5.98        5.74      0.93 o 
  -5   2   1       25.41       20.81      1.02 o 
  -4   2   1      479.50      502.47      6.72 o 
  -3   2   1       25.03       32.80      0.82 o 
  -2   2   1       17.74       17.95      0.63 o 
  -1   2   1       21.97       26.42      0.71 o 
   0   2   1     5914.14     6400.71     42.07 o 
   1   2   1      915.08      909.97      8.03 o 
   2   2   1        7.17        6.76      0.58 o 
   3   2   1       71.02       75.31      1.35 o 
   4   2   1      127.09      130.90      2.07 o 
   5   2   1       33.49       38.35      1.15 o 
   6   2   1        1.14        1.28      0.95 o 
   7   2   1       31.72       30.02      1.35 o 
   8   2   1        4.18        3.12      1.18 o 
  -8   3   1        0.63        1.54      1.15 o 
  -7   3   1       67.39       66.10      1.68 o 
  -6   3   1        0.56        0.16      0.92 o 
  -5   3   1        3.45        4.74      0.92 o 
  -4   3   1       77.57       84.89      1.61 o 
  -3   3   1      274.82      254.86      3.51 o 
  -2   3   1       10.85       14.28      0.69 o 
  -1   3   1        2.64        2.07      0.55 o 
   0   3   1      520.96      533.35      5.06 o 
   1   3   1      564.86      578.75      7.68 o 
   2   3   1       41.29       55.00      1.09 o 
   3   3   1       12.07       11.62      0.55 o 
   4   3   1      109.59      111.80      1.95 o 
   5   3   1      106.60      109.77      2.01 o 
   6   3   1       15.04       15.72      1.14 o 
   7   3   1       11.70       10.01      1.15 o 
   8   3   1        6.84        5.45      1.22 o 
  -8   4   1        1.69        0.47      1.18 o 
  -7   4   1        5.76        3.87      1.15 o 
  -6   4   1        0.00       -0.05      0.98 o 
  -5   4   1        6.11        4.27      0.93 o 
  -4   4   1        7.19        7.01      0.89 o 
  -3   4   1        8.03        8.58      5.66 o 
  -2   4   1      121.50      112.87      1.94 o 
  -1   4   1      162.20      157.49      2.36 o 
   0   4   1      131.20      154.65      1.64 o 
   1   4   1      637.81      656.79      7.93 o 
   2   4   1       34.80       44.39      1.09 o 
   3   4   1       53.56       56.53      1.23 o 
   4   4   1        2.98        2.54      0.88 o 
   5   4   1       21.08       19.17      1.14 o 
   6   4   1        8.10        8.82      1.14 o 
   7   4   1        1.65        1.60      1.13 o 
   8   4   1        2.91        2.11      1.23 o 
  -7   5   1        0.68        0.61      1.17 o 
  -6   5   1       31.35       30.22      1.45 o 
  -5   5   1        6.07        5.12      1.05 o 
  -4   5   1        0.00        1.55      0.88 o 
  -3   5   1        0.13        0.37      0.81 o 
  -2   5   1        0.04        0.89      0.82 o 
  -1   5   1       28.98       29.11      1.05 o 
   0   5   1       57.49       56.55      0.90 o 
   1   5   1        0.78        1.29      0.79 o 
   2   5   1       15.68       20.89      1.01 o 
   3   5   1        5.85        5.58      0.92 o 
   4   5   1        7.10        8.20      0.98 o 
   5   5   1       92.00       92.98      1.83 o 
   6   5   1        0.23        0.81      1.07 o 
   7   5   1        3.62        4.34      1.27 o 
  -6   6   1        0.01       -0.37      1.19 o 
  -5   6   1       28.27       30.89      1.48 o 
  -4   6   1        1.76        1.64      0.98 o 
  -3   6   1        0.83        0.35      0.89 o 
  -2   6   1       56.67       53.51      1.43 o 
  -1   6   1       10.83        9.32      1.02 o 
   0   6   1        1.20        1.68      0.61 o 
   1   6   1       28.71       31.18      1.23 o 
   2   6   1        1.03        1.22      0.93 o 
   3   6   1        1.12        2.74      0.93 o 
   4   6   1        0.28        0.72      1.01 o 
   5   6   1       14.68       13.85      1.27 o 
   6   6   1       11.81       10.02      1.35 o 
  -5   7   1       13.63       10.52      1.40 o 
  -4   7   1        0.09        0.22      1.07 o 
  -3   7   1        4.45        2.59      1.05 o 
  -2   7   1        5.48        7.68      1.10 o 
  -1   7   1        7.71        8.78      1.10 o 
   0   7   1        0.20        0.04      0.68 o 
   1   7   1        3.86        3.26      1.02 o 
   2   7   1       27.25       29.36      1.31 o 
   3   7   1        1.01        1.30      1.04 o 
   4   7   1       17.57       18.83      1.36 o 
   5   7   1        0.53        0.89      1.29 o 
  -3   8   1        1.73        2.40      1.17 o 
  -2   8   1        2.83        1.99      1.09 o 
  -1   8   1       10.51        9.97      1.28 o 
   0   8   1        0.36       -0.08      0.78 o 
   1   8   1        0.01       -0.69      1.10 o 
   2   8   1        0.00       -0.89      1.14 o 
   3   8   1        0.07        0.98      1.07 o 
  -8   0   2        0.53        0.39      1.06 o 
  -6   0   2       19.43       15.05      1.02 o 
  -4   0   2      475.13      448.31      5.88 o 
  -2   0   2      186.98      147.01      2.14 o 
   0   0   2      652.31      426.17      3.91 o 
   2   0   2        0.06        1.04      0.54 o 
   4   0   2        6.27        9.24      0.75 o 
   6   0   2       22.54       18.53      1.15 o 
   8   0   2        2.47        1.29      1.09 o 
  -9   1   2        2.12        2.96      1.23 o 
  -8   1   2       10.23        9.16      1.18 o 
  -7   1   2        5.70        3.89      1.01 o 
  -6   1   2       33.67       28.19      1.14 o 
  -5   1   2       43.53       43.42      1.11 o 
  -4   1   2      184.73      249.66      3.56 o 
  -3   1   2       14.43       10.53      0.63 o 
  -2   1   2       61.01       65.50      1.17 o 
  -1   1   2      465.05      503.85      5.19 o 
   0   1   2     2133.26     2185.44     39.14 o 
   1   1   2        8.77        8.72      0.56 o 
   2   1   2       21.54       14.12      0.64 o 
   3   1   2      227.02      217.23      3.10 o 
   4   1   2       59.53       62.26      1.26 o 
   5   1   2       17.69       15.46      1.00 o 
   6   1   2        6.57        7.47      1.01 o 
   7   1   2       11.66       12.36      1.15 o 
   8   1   2        0.51        1.02      1.13 o 
   9   1   2        0.06        0.16      1.26 o 
  -9   2   2        2.44        2.90      1.27 o 
  -8   2   2        0.30       -0.55      1.04 o 
  -7   2   2        2.11        1.98      0.98 o 
  -6   2   2        0.24        1.49      0.94 o 
  -5   2   2       59.95       68.17      1.42 o 
  -4   2   2        0.01        1.49      0.70 o 
  -3   2   2      146.96      183.79      2.51 o 
  -2   2   2      250.99      295.89      3.73 o 
  -1   2   2     2099.52     2148.96     12.47 o 
   0   2   2     3638.71     3721.33     11.24 o 
   1   2   2      428.35      414.74      5.83 o 
   2   2   2      140.89      153.45      2.24 o 
   3   2   2       66.41       68.04      1.29 o 
   4   2   2       99.75      104.44      1.81 o 
   5   2   2        7.50        6.02      0.95 o 
   6   2   2        4.69        4.68      1.01 o 
   7   2   2        6.67        5.99      1.11 o 
   8   2   2        2.82        2.22      1.15 o 
  -8   3   2        6.22        8.37      1.24 o 
  -7   3   2       25.44       21.41      1.23 o 
  -6   3   2      107.66      102.76      1.93 o 
  -5   3   2       79.91       85.20      1.64 o 
  -4   3   2      259.02      283.17      3.96 o 
  -3   3   2       93.92      105.74      1.76 o 
  -2   3   2       89.05      106.02      1.64 o 
  -1   3   2      158.38      182.60      2.66 o 
   0   3   2      108.91      124.93      1.33 o 
   1   3   2      235.87      253.51      3.45 o 
   2   3   2       33.61       31.97      0.89 o 
   3   3   2      166.96      159.62      1.68 o 
   4   3   2      224.55      229.21      3.46 o 
   5   3   2      112.08      115.17      2.04 o 
   6   3   2        0.39        0.61      1.00 o 
   7   3   2       29.40       29.24      1.39 o 
   8   3   2        0.01        0.60      1.18 o 
  -8   4   2        0.00        0.34      1.23 o 
  -7   4   2        3.68        3.96      1.15 o 
  -6   4   2        1.17        1.07      1.01 o 
  -5   4   2       47.47       50.95      1.39 o 
  -4   4   2       45.83       46.59      1.23 o 
  -3   4   2       35.11       40.92      0.78 o 
  -2   4   2      230.43      253.89      3.43 o 
  -1   4   2        0.01        1.10      0.64 o 
   0   4   2     1364.42     1459.13     17.74 o 
   1   4   2        5.61       -0.81      0.81 o 
   2   4   2       13.17       -0.89      0.89 o 
   3   4   2       65.84       78.83      1.51 o 
   4   4   2        2.70        3.00      0.92 o 
   5   4   2       36.27       36.45      1.35 o 
   6   4   2       30.83       29.90      1.42 o 
   7   4   2        0.49        1.28      1.13 o 
   8   4   2        0.00        0.25      1.26 o 
  -7   5   2        1.97        1.59      1.22 o 
  -6   5   2       88.22       91.61      1.94 o 
  -5   5   2        0.63        1.19      1.01 o 
  -4   5   2       39.94       41.28      1.30 o 
  -3   5   2       64.16       62.47      1.39 o 
  -2   5   2       25.80       26.40      1.09 o 
  -1   5   2        1.45        2.31      0.80 o 
   0   5   2       64.75       63.23      0.95 o 
   1   5   2        6.28        5.65      0.92 o 
   2   5   2       38.35       40.37      1.22 o 
   3   5   2        0.57        1.61      0.88 o 
   4   5   2      157.10      153.16      2.46 o 
   5   5   2       12.86       15.07      1.23 o 
   6   5   2       15.66       12.53      1.26 o 
   7   5   2       14.77       13.98      1.48 o 
  -6   6   2        8.60        7.20      1.32 o 
  -5   6   2       41.20       38.26      1.51 o 
  -4   6   2        1.31        0.80      0.94 o 
  -3   6   2       12.80       12.20      1.05 o 
  -2   6   2        1.75        2.72      0.90 o 
  -1   6   2       15.06       12.11      1.02 o 
   0   6   2       39.39       42.04      0.93 o 
   1   6   2        4.14        2.96      0.95 o 
   2   6   2       14.07       13.55      1.07 o 
   3   6   2        5.70        6.16      1.00 o 
   4   6   2        6.19        5.73      1.10 o 
   5   6   2       46.61       51.61      1.68 o 
   6   6   2        3.28        2.79      1.24 o 
  -5   7   2        0.55       -0.37      1.19 o 
  -4   7   2        2.43        3.55      1.17 o 
  -3   7   2        0.93        0.20      1.05 o 
  -2   7   2       14.60       13.52      1.19 o 
  -1   7   2        0.04        0.09      0.95 o 
   0   7   2        3.11        2.30      0.72 o 
   1   7   2       23.05       27.30      1.30 o 
   2   7   2        2.13        2.16      1.06 o 
   3   7   2        0.49        0.50      1.02 o 
   4   7   2        8.19        6.63      1.20 o 
   5   7   2        1.00        1.89      1.29 o 
  -3   8   2        1.77        3.31      1.17 o 
  -2   8   2        0.13       -0.10      1.15 o 
  -1   8   2        0.95        1.64      1.13 o 
   0   8   2        0.34        1.14      0.78 o 
   1   8   2        1.22        1.15      1.13 o 
   2   8   2        2.77        1.68      1.19 o 
   3   8   2        0.30        0.60      1.18 o 
  -9   0   3        3.32        2.28      1.24 o 
  -7   0   3       34.87       35.82      1.30 o 
  -5   0   3      210.23      202.94      2.94 o 
  -3   0   3        8.16        7.35      0.60 o 
  -1   0   3     2370.18     2432.62     11.52 o 
   1   0   3     2124.03     1745.68     10.43 o 
   3   0   3       68.24       91.90      1.53 o 
   5   0   3       64.87       67.51      1.41 o 
   7   0   3       15.40       15.34      1.19 o 
  -9   1   3        2.41        1.89      1.20 o 
  -8   1   3        0.07        0.93      1.04 o 
  -7   1   3       60.28       57.37      1.48 o 
  -6   1   3       36.28       33.92      1.24 o 
  -5   1   3       89.16       89.85      1.68 o 
  -4   1   3        0.12        0.22      0.61 o 
  -3   1   3      104.39      130.19      1.94 o 
  -2   1   3        7.54       10.90      0.59 o 
  -1   1   3      523.04      535.43      5.96 o 
   0   1   3       91.60       78.69      0.92 o 
   1   1   3      527.26      496.99      6.05 o 
   2   1   3        0.00        0.39      0.56 o 
   3   1   3      149.70      148.39      2.24 o 
   4   1   3        0.87        1.48      0.72 o 
   5   1   3      343.45      355.06      5.16 o 
   6   1   3        0.26        0.38      1.01 o 
   7   1   3        9.60       12.63      1.18 o 
   8   1   3        0.47       -0.16      1.13 o 
  -9   2   3        0.47        0.11      1.23 o 
  -8   2   3        4.85        4.38      1.15 o 
  -7   2   3        6.79        8.72      1.06 o 
  -6   2   3       10.25        9.84      1.05 o 
  -5   2   3       26.35       25.42      1.09 o 
  -4   2   3       69.99       75.10      1.36 o 
  -3   2   3        1.51        0.48      0.56 o 
  -2   2   3      923.22     1007.03      9.85 o 
  -1   2   3       46.84       45.31      0.89 o 
   0   2   3       83.67       79.86      0.94 o 
   1   2   3      796.81      833.57      8.67 o 
   2   2   3      130.39      155.68      2.20 o 
   3   2   3       40.13       37.80      0.97 o 
   4   2   3       34.89       37.67      1.07 o 
   5   2   3      158.34      158.32      2.73 o 
   6   2   3      101.16       99.98      1.85 o 
   7   2   3       36.91       43.15      1.49 o 
   8   2   3        6.96        5.50      1.27 o 
  -8   3   3        1.84        1.63      1.13 o 
  -7   3   3       53.38       49.03      1.55 o 
  -6   3   3      107.53      114.43      2.11 o 
  -5   3   3        0.00        0.56      0.88 o 
  -4   3   3       33.87       40.38      1.11 o 
  -3   3   3        1.06        1.68      0.66 o 
  -2   3   3      332.24      345.13      4.70 o 
  -1   3   3       98.56      106.81      1.73 o 
   0   3   3      388.06      399.95      3.89 o 
   1   3   3      236.60      252.01      3.63 o 
   2   3   3      233.68      237.50      3.41 o 
   3   3   3       13.51        7.15      5.95 o 
   4   3   3       19.78       19.44      1.02 o 
   5   3   3      128.57      142.04      2.37 o 
   6   3   3       10.40        9.18      1.09 o 
   7   3   3        0.05        0.10      1.09 o 
   8   3   3        0.02        0.33      1.22 o 
  -8   4   3       13.90       13.02      1.38 o 
  -7   4   3        2.04        1.35      1.15 o 
  -6   4   3       23.51       25.43      1.27 o 
  -5   4   3      155.28      149.81      2.44 o 
  -4   4   3       18.53       20.32      1.02 o 
  -3   4   3        0.02       -0.26      0.52 o 
  -2   4   3       12.74       -0.88      0.88 o 
  -1   4   3      238.09      234.43      3.31 o 
   0   4   3      704.25      713.40      5.94 o 
   1   4   3      132.43      147.55      2.34 o 
   2   4   3       31.57       32.09      1.06 o 
   3   4   3        0.31        0.47      0.84 o 
   4   4   3       55.23       54.36      1.39 o 
   5   4   3      180.73      189.09      2.92 o 
   6   4   3       15.07       12.87      1.22 o 
   7   4   3       11.90       11.40      1.30 o 
  -7   5   3       28.79       27.59      1.53 o 
  -6   5   3       12.31       12.36      1.28 o 
  -5   5   3       10.71       10.80      1.11 o 
  -4   5   3       26.05       26.45      1.15 o 
  -3   5   3       27.14       31.25      1.13 o 
  -2   5   3      189.70      194.60      3.13 o 
  -1   5   3      106.91      108.88      1.94 o 
   0   5   3        0.58        2.66      1.89 o 
   1   5   3      348.60      359.16      5.02 o 
   2   5   3       96.54       94.73      1.81 o 
   3   5   3        8.78        7.09      1.00 o 
   4   5   3        1.04        0.03      0.95 o 
   5   5   3        0.01        0.51      1.10 o 
   6   5   3        6.21        5.23      1.15 o 
   7   5   3        0.91        0.41      1.27 o 
  -6   6   3       28.61       25.67      1.49 o 
  -5   6   3       11.97       11.05      1.20 o 
  -4   6   3       17.15       16.68      1.18 o 
  -3   6   3        1.26        0.67      0.89 o 
  -2   6   3        0.02       -0.30      0.86 o 
  -1   6   3        0.57       -0.09      0.86 o 
   0   6   3      161.91      159.94      5.66 o 
   1   6   3       11.58       10.87      1.09 o 
   2   6   3        2.47        2.83      1.00 o 
   3   6   3       27.88       28.80      1.29 o 
   4   6   3        3.03        2.91      1.09 o 
   5   6   3       32.20       28.63      1.49 o 
   6   6   3        0.16        1.15      1.22 o 
  -5   7   3        3.11        2.15      1.22 o 
  -4   7   3        1.46        1.61      1.05 o 
  -3   7   3        5.70        5.80      1.06 o 
  -2   7   3       12.48       12.03      1.13 o 
  -1   7   3       11.27       12.12      1.11 o 
   0   7   3       27.95       25.58      1.70 o 
   1   7   3       22.49       16.74      1.34 o 
   2   7   3        0.01        0.43      1.07 o 
   3   7   3        0.74        0.24      1.06 o 
   4   7   3        5.99        5.88      1.23 o 
  -3   8   3        0.10       -0.22      1.07 o 
  -2   8   3        2.93        2.83      1.18 o 
  -1   8   3        1.70        0.36      1.13 o 
   0   8   3        7.31        5.41      0.89 o 
   1   8   3        1.92        0.63      1.17 o 
   2   8   3        0.14       -0.08      1.18 o 
  -8   0   4       23.23       25.08      1.35 o 
  -6   0   4        0.02        2.86      1.01 o 
  -4   0   4        9.11        9.66      0.73 o 
  -2   0   4     3421.88     3950.09     18.17 o 
   0   0   4        7.72        6.55      0.56 o 
   2   0   4      930.24      936.85      9.78 o 
   4   0   4       38.72       51.24      1.11 o 
   6   0   4      327.31      328.57      4.73 o 
   8   0   4        6.49        8.28      1.26 o 
  -9   1   4        3.19        1.83      1.29 o 
  -8   1   4        0.00        0.03      1.05 o 
  -7   1   4        1.80        2.36      0.98 o 
  -6   1   4      543.08      500.03      6.39 o 
  -5   1   4        5.23        6.76      0.89 o 
  -4   1   4       19.76       26.68      0.85 o 
  -3   1   4       78.91      104.79      1.70 o 
  -2   1   4      560.96      696.88      7.99 o 
  -1   1   4      238.06      241.59      3.24 o 
   0   1   4      106.75      102.96      2.35 o 
   1   1   4       41.08       41.95      0.89 o 
   2   1   4      543.22      578.20      6.42 o 
   3   1   4        6.58        5.36      0.70 o 
   4   1   4       56.01       57.98      1.19 o 
   5   1   4        5.27        6.11      1.02 o 
   6   1   4        0.02        0.49      1.01 o 
   7   1   4        0.09       -0.23      1.04 o 
   8   1   4        5.24        6.90      1.26 o 
  -9   2   4        7.70        5.89      1.35 o 
  -8   2   4       17.19       17.81      1.32 o 
  -7   2   4       17.58       18.99      1.22 o 
  -6   2   4       76.96       79.71      1.70 o 
  -5   2   4      430.74      429.66      6.30 o 
  -4   2   4       94.92       94.62      1.64 o 
  -3   2   4      122.13      141.94      2.28 o 
  -2   2   4      292.36      332.91      4.34 o 
  -1   2   4      565.75      610.61      7.77 o 
   0   2   4       17.68       16.02      0.65 o 
   1   2   4       70.16       81.82      1.32 o 
   2   2   4        3.40        3.72      0.69 o 
   3   2   4       19.86       22.61      0.92 o 
   4   2   4        6.94        8.59      0.88 o 
   5   2   4      172.85      179.39      2.83 o 
   6   2   4       60.64       57.87      1.57 o 
   7   2   4        0.16        0.56      1.06 o 
   8   2   4        4.51        4.32      1.28 o 
  -8   3   4        0.18       -0.59      1.15 o 
  -7   3   4        7.49        5.50      1.15 o 
  -6   3   4      142.30      132.30      2.42 o 
  -5   3   4        8.11        7.08      0.98 o 
  -4   3   4       13.38       17.03      0.93 o 
  -3   3   4        2.28       -0.76      0.76 o 
  -2   3   4      407.91      449.65      5.56 o 
  -1   3   4      249.29      279.98      3.85 o 
   0   3   4      132.19      139.51      2.99 o 
   1   3   4       30.90       32.41      0.94 o 
   2   3   4      286.66      300.82      3.97 o 
   3   3   4        1.37        0.14      0.71 o 
   4   3   4       69.65       74.47      1.61 o 
   5   3   4        9.51       10.17      1.09 o 
   6   3   4       12.54       10.59      1.17 o 
   7   3   4        0.63        0.36      1.10 o 
   8   3   4        0.35        0.76      1.29 o 
  -8   4   4        2.09        1.02      1.26 o 
  -7   4   4        0.91        1.14      1.09 o 
  -6   4   4      125.72      124.25      2.19 o 
  -5   4   4       58.74       59.99      1.51 o 
  -4   4   4       53.06       50.35      1.28 o 
  -3   4   4       22.71       30.05      0.72 o 
  -2   4   4        4.80       -0.79      0.79 o 
  -1   4   4       30.03       33.74      1.01 o 
   0   4   4       49.41       54.70      0.85 o 
   1   4   4        5.35       -0.56      0.89 o 
   2   4   4       16.38       22.75      1.04 o 
   3   4   4       20.66       23.16      1.09 o 
   4   4   4       40.59       41.57      1.35 o 
   5   4   4       37.34       39.96      1.44 o 
   6   4   4        0.22       -0.29      1.09 o 
   7   4   4       17.14       19.80      1.44 o 
  -7   5   4       14.52       14.78      1.38 o 
  -6   5   4        7.72        5.07      1.15 o 
  -5   5   4        2.78        3.44      1.00 o 
  -4   5   4       38.13       36.71      1.31 o 
  -3   5   4        0.09        0.48      0.81 o 
  -2   5   4       15.29       18.41      1.05 o 
  -1   5   4        0.19        0.75      0.81 o 
   0   5   4      153.91      163.17      1.76 o 
   1   5   4        1.24        0.36      0.94 o 
   2   5   4        0.00        0.54      0.90 o 
   3   5   4        6.76        5.99      0.96 o 
   4   5   4        3.41        3.97      1.01 o 
   5   5   4       12.62       15.30      1.30 o 
   6   5   4        0.74        0.33      1.14 o 
  -6   6   4       11.57       10.43      1.29 o 
  -5   6   4        0.22       -0.38      1.09 o 
  -4   6   4        0.14       -0.92      0.96 o 
  -3   6   4        9.00        8.38      1.05 o 
  -2   6   4        6.24        6.79      0.96 o 
  -1   6   4       12.76       17.34      1.15 o 
   0   6   4      102.14       97.17      2.98 o 
   1   6   4       15.11       17.03      1.17 o 
   2   6   4        0.74        1.32      0.97 o 
   3   6   4        3.64        1.57      1.00 o 
   4   6   4       17.49       18.63      1.27 o 
   5   6   4        0.26        0.70      1.13 o 
  -5   7   4        0.44        0.01      1.13 o 
  -4   7   4        7.34        6.14      1.18 o 
  -3   7   4        3.71        4.64      1.09 o 
  -2   7   4        1.69        1.35      1.00 o 
  -1   7   4        5.61        5.14      1.14 o 
   0   7   4        1.63        1.67      0.79 o 
   1   7   4       34.58       30.71      1.51 o 
   2   7   4        3.81        3.20      1.15 o 
   3   7   4        2.13        2.44      1.09 o 
   4   7   4        5.87        4.65      1.20 o 
  -3   8   4        3.08        2.01      1.19 o 
  -2   8   4        0.32        0.64      1.15 o 
  -1   8   4        0.46        1.09      1.18 o 
   0   8   4       27.78       23.82      1.79 o 
   1   8   4        2.81        2.50      1.28 o 
   2   8   4        1.66        0.90      1.20 o 
  -9   0   5       15.60       13.83      1.43 o 
  -7   0   5       10.29       10.42      1.10 o 
  -5   0   5     1259.76     1151.60     13.80 o 
  -3   0   5      341.85      363.87      4.76 o 
  -1   0   5      437.06      455.00      6.49 o 
   1   0   5     1447.62     1240.21     11.06 o 
   3   0   5       24.19       25.27      0.92 o 
   5   0   5      914.35      981.79     11.41 o 
   7   0   5        6.04        6.22      1.15 o 
  -9   1   5       13.35       14.90      1.47 o 
  -8   1   5        0.77        1.11      1.10 o 
  -7   1   5        1.48        1.68      1.02 o 
  -6   1   5        0.49        1.45      1.01 o 
  -5   1   5       11.40       12.17      1.02 o 
  -4   1   5        0.03        0.75      0.69 o 
  -3   1   5       47.28       59.74      1.19 o 
  -2   1   5      179.25      215.64      3.18 o 
  -1   1   5      595.72      576.16      7.51 o 
   0   1   5        8.43        7.26      0.42 o 
   1   1   5      333.48      302.86      4.17 o 
   2   1   5       12.48       11.80      0.79 o 
   3   1   5        4.57       -0.81      0.81 o 
   4   1   5       27.20       26.43      1.05 o 
   5   1   5      145.98      161.09      2.48 o 
   6   1   5       12.75       10.93      1.15 o 
   7   1   5        8.87       14.70      1.23 o 
   8   1   5        6.18        6.47      1.34 o 
  -9   2   5        1.61        1.09      1.28 o 
  -8   2   5        0.17        0.03      1.09 o 
  -7   2   5        1.18        3.29      1.07 o 
  -6   2   5      144.67      141.28      2.40 o 
  -5   2   5      307.12      304.70      4.55 o 
  -4   2   5        6.73        6.81      0.76 o 
  -3   2   5        4.35        5.70      0.70 o 
  -2   2   5      327.76      331.88      4.61 o 
  -1   2   5       11.84       11.90      0.69 o 
   0   2   5        2.76        2.37      0.40 o 
   1   2   5      106.68      108.71      1.74 o 
   2   2   5      270.01      284.35      3.77 o 
   3   2   5       13.64       -0.90      0.90 o 
   4   2   5       63.96       69.22      1.44 o 
   5   2   5      255.82      267.69      4.03 o 
   6   2   5       29.67       27.49      1.38 o 
   7   2   5        0.62        0.75      1.09 o 
   8   2   5        0.16       -0.82      1.26 o 
  -8   3   5        3.03        0.89      1.15 o 
  -7   3   5        1.85        1.86      1.09 o 
  -6   3   5        6.46        6.04      1.07 o 
  -5   3   5        0.06        0.22      0.92 o 
  -4   3   5        7.83        8.14      0.85 o 
  -3   3   5        6.28       -0.85      0.85 o 
  -2   3   5      144.27      172.91      2.66 o 
  -1   3   5       36.07       34.67      0.94 o 
   0   3   5        6.71        6.15      0.49 o 
   1   3   5      327.92      375.61      4.82 o 
   2   3   5        1.18       -0.79      0.79 o 
   3   3   5        0.86        0.27      0.59 o 
   4   3   5        0.04       -0.76      0.94 o 
   5   3   5        0.35        1.07      1.02 o 
   6   3   5       10.56        8.92      1.18 o 
   7   3   5        0.40        1.09      1.18 o 
  -8   4   5        0.25        0.51      1.22 o 
  -7   4   5        9.91       10.49      1.24 o 
  -6   4   5       13.00        9.97      1.15 o 
  -5   4   5        5.71        4.73      0.98 o 
  -4   4   5        1.64        1.86      0.84 o 
  -3   4   5       22.94       21.13      0.71 o 
  -2   4   5        1.45        2.17      0.80 o 
  -1   4   5        8.36       -0.89      0.89 o 
   0   4   5        2.86        1.82      0.57 o 
   1   4   5       22.14       22.47      1.04 o 
   2   4   5        0.00        0.35      0.82 o 
   3   4   5        0.00        1.05      0.89 o 
   4   4   5       12.92       14.87      1.11 o 
   5   4   5        3.61        5.53      1.09 o 
   6   4   5        0.80        2.35      1.14 o 
   7   4   5        2.14        1.27      1.31 o 
  -7   5   5        1.69        0.36      1.19 o 
  -6   5   5        4.80        3.85      1.15 o 
  -5   5   5        2.86        3.49      1.04 o 
  -4   5   5        0.18        0.29      0.86 o 
  -3   5   5        1.14        0.29      0.85 o 
  -2   5   5        4.44        5.40      0.89 o 
  -1   5   5        0.05        0.89      0.81 o 
   0   5   5       36.11       36.41      0.87 o 
   1   5   5        5.90        9.05      1.00 o 
   2   5   5        9.71       11.74      1.05 o 
   3   5   5        0.35        0.50      0.89 o 
   4   5   5        5.11        7.63      1.06 o 
   5   5   5        1.19        1.28      1.09 o 
   6   5   5        0.02        0.43      1.19 o 
  -6   6   5        1.43        1.99      1.17 o 
  -5   6   5        2.63        1.81      1.11 o 
  -4   6   5        6.15        4.97      1.02 o 
  -3   6   5        4.08        3.29      0.95 o 
  -2   6   5        2.45        4.26      0.96 o 
  -1   6   5        2.79        1.35      0.97 o 
   0   6   5       22.60       25.75      0.90 o 
   1   6   5        0.02       -0.11      1.01 o 
   2   6   5        1.38        0.25      1.00 o 
   3   6   5        0.00       -0.37      1.02 o 
   4   6   5        7.06        6.97      1.20 o 
   5   6   5        1.32        1.60      1.20 o 
  -5   7   5        0.00       -0.12      1.20 o 
  -4   7   5        4.39        4.55      1.20 o 
  -3   7   5        0.79        2.35      1.09 o 
  -2   7   5        0.11        0.04      1.04 o 
  -1   7   5       33.20       33.52      1.51 o 
   0   7   5       60.74       64.41      3.25 o 
   1   7   5       18.27       15.80      1.35 o 
   2   7   5        0.41        1.32      1.11 o 
   3   7   5        1.53        0.81      1.18 o 
   4   7   5        0.02       -0.18      1.24 o 
  -2   8   5        0.14        0.13      1.18 o 
  -1   8   5        0.47        0.50      1.20 o 
   0   8   5        3.06        1.95      0.95 o 
   1   8   5        0.61        0.41      1.34 o 
  -8   0   6       27.21       24.65      1.38 o 
  -6   0   6      573.88      559.47      6.89 o 
  -4   0   6       37.30       35.62      1.02 o 
  -2   0   6        4.70        8.24      0.71 o 
   0   0   6       17.26       15.08      0.70 o 
   2   0   6      282.52      292.43      3.83 o 
   4   0   6       80.87       73.14      1.44 o 
   6   0   6       11.43       11.92      1.11 o 
   8   0   6        8.94        8.15      1.35 o 
  -9   1   6        0.00       -0.38      1.28 o 
  -8   1   6        5.13        3.55      1.19 o 
  -7   1   6        0.49        1.01      1.01 o 
  -6   1   6      253.68      237.31      3.59 o 
  -5   1   6       13.88       14.79      1.07 o 
  -4   1   6       63.34       63.44      1.29 o 
  -3   1   6       24.39       30.93      0.94 o 
  -2   1   6     1429.10     1590.30     14.01 o 
  -1   1   6        0.70        0.75      0.61 o 
   0   1   6       23.64       16.89      1.05 o 
   1   1   6       40.86       34.08      0.95 o 
   2   1   6      354.92      341.36      4.55 o 
   3   1   6       27.22       30.22      1.02 o 
   4   1   6      105.49      110.70      1.90 o 
   5   1   6       80.00       81.86      1.73 o 
   6   1   6       55.86       56.55      1.52 o 
   7   1   6        2.45        4.27      1.15 o 
   8   1   6        7.34        5.95      1.35 o 
  -8   2   6       16.86       15.04      1.36 o 
  -7   2   6       11.28       11.58      1.15 o 
  -6   2   6      137.64      144.53      2.42 o 
  -5   2   6       41.72       44.52      1.28 o 
  -4   2   6       15.61       17.39      0.94 o 
  -3   2   6      127.99      125.42      2.11 o 
  -2   2   6      211.83      211.64      3.07 o 
  -1   2   6        2.09        2.88      0.64 o 
   0   2   6        7.36        5.04      0.47 o 
   1   2   6      580.13      542.56      6.28 o 
   2   2   6        1.56       -0.71      0.79 o 
   3   2   6        7.75        8.27      0.94 o 
   4   2   6        4.47        3.69      0.96 o 
   5   2   6       83.70       93.10      1.78 o 
   6   2   6       67.01       71.74      1.76 o 
   7   2   6       17.02       15.76      1.32 o 
  -8   3   6        3.46        3.08      1.22 o 
  -7   3   6        4.92        7.31      1.09 o 
  -6   3   6       50.79       48.23      1.51 o 
  -5   3   6       42.06       48.18      1.35 o 
  -4   3   6       18.56       18.58      1.02 o 
  -3   3   6        2.83        4.53      0.81 o 
  -2   3   6       73.94       82.44      1.54 o 
  -1   3   6        0.81       -0.52      0.69 o 
   0   3   6       13.37        9.00      7.63 o 
   1   3   6        9.12        5.76      0.89 o 
   2   3   6       52.34       55.17      1.31 o 
   3   3   6        4.41        6.49      0.66 o 
   4   3   6        2.70        4.15      0.94 o 
   5   3   6       80.27       82.67      1.79 o 
   6   3   6        1.07        0.54      1.09 o 
   7   3   6        3.72        4.91      1.23 o 
  -7   4   6        1.02        0.43      1.19 o 
  -6   4   6        0.86        1.02      1.07 o 
  -5   4   6        0.67        0.46      0.94 o 
  -4   4   6        0.10       -0.43      0.85 o 
  -3   4   6        0.01        0.13      0.56 o 
  -2   4   6       83.49       76.07      1.52 o 
  -1   4   6        5.86        5.86      0.84 o 
   0   4   6       11.31       13.68      0.67 o 
   1   4   6       20.40       23.27      1.10 o 
   2   4   6        8.14       10.06      1.02 o 
   3   4   6        0.47        0.66      0.88 o 
   4   4   6       14.95       17.78      1.11 o 
   5   4   6        3.68        4.22      1.10 o 
   6   4   6       51.48       55.98      1.77 o 
  -7   5   6        3.57        4.18      1.32 o 
  -6   5   6        3.58        2.36      1.11 o 
  -5   5   6        1.71        2.24      1.04 o 
  -4   5   6        0.14        1.02      0.92 o 
  -3   5   6        1.22        0.48      0.85 o 
  -2   5   6        3.95        4.17      0.89 o 
  -1   5   6       47.47       55.96      1.47 o 
   0   5   6       30.45       36.86      0.91 o 
   1   5   6        7.64       11.48      1.05 o 
   2   5   6        2.53        3.80      1.00 o 
   3   5   6        1.39        0.14      0.97 o 
   4   5   6        4.01        4.78      1.13 o 
   5   5   6        4.39        4.60      1.14 o 
   6   5   6        0.34        0.63      1.30 o 
  -6   6   6        1.19        1.82      1.23 o 
  -5   6   6        2.07        3.13      1.18 o 
  -4   6   6        2.88        3.73      1.10 o 
  -3   6   6        0.48        0.42      0.95 o 
  -2   6   6        0.93        0.00      0.97 o 
  -1   6   6       11.98       13.99      1.17 o 
   0   6   6       27.78       29.88      0.98 o 
   1   6   6        0.49        0.34      1.04 o 
   2   6   6        1.86        3.18      1.09 o 
   3   6   6       21.94       22.81      1.35 o 
   4   6   6        0.34        0.71      1.15 o 
   5   6   6        1.83        0.56      1.27 o 
  -4   7   6        4.62        4.23      1.15 o 
  -3   7   6        3.26        1.32      1.05 o 
  -2   7   6        0.93        0.69      1.06 o 
  -1   7   6       50.18       66.28      1.85 o 
   0   7   6        0.30       -0.80      0.80 o 
   1   7   6        0.55        0.30      1.20 o 
   2   7   6        0.80        0.79      1.15 o 
   3   7   6        0.02        0.38      1.23 o 
  -7   0   7       13.69       14.60      1.15 o 
  -5   0   7      320.91      330.84      4.40 o 
  -3   0   7      127.04      130.30      2.19 o 
  -1   0   7       65.66       56.61      1.15 o 
   1   0   7      524.79      458.30      5.82 o 
   3   0   7        4.56        4.18      0.89 o 
   5   0   7       20.61       22.43      1.26 o 
   7   0   7       38.36       44.18      1.61 o 
  -8   1   7        0.43        0.17      1.15 o 
  -7   1   7        8.72       10.52      1.19 o 
  -6   1   7       41.27       37.10      1.35 o 
  -5   1   7       64.57       71.96      1.52 o 
  -4   1   7        0.32       -0.29      0.75 o 
  -3   1   7        0.29        0.09      0.72 o 
  -2   1   7       95.22      104.31      1.76 o 
  -1   1   7      325.47      312.80      4.21 o 
   0   1   7        1.72        2.26      0.50 o 
   1   1   7      212.84      189.32      2.83 o 
   2   1   7       17.39        9.42      0.95 o 
   3   1   7       35.02       30.83      1.14 o 
   4   1   7       64.20       68.29      1.48 o 
   5   1   7       67.53       70.38      1.68 o 
   6   1   7        5.93        7.10      1.11 o 
   7   1   7        2.34        2.17      1.19 o 
  -8   2   7        4.71        4.77      1.22 o 
  -7   2   7        0.48        1.13      1.11 o 
  -6   2   7       48.54       47.70      1.44 o 
  -5   2   7      274.64      279.55      4.36 o 
  -4   2   7        2.48        2.14      0.82 o 
  -3   2   7        0.44       -0.33      0.73 o 
  -2   2   7        0.22       -0.52      0.71 o 
  -1   2   7       13.73       10.23      0.81 o 
   0   2   7       39.93       36.31      0.72 o 
   1   2   7        0.04        0.55      0.82 o 
   2   2   7       34.24       40.86      1.19 o 
   3   2   7        0.41        0.94      0.90 o 
   4   2   7       21.32       19.05      1.15 o 
   5   2   7       94.49      100.43      1.90 o 
   6   2   7        3.69        5.70      1.18 o 
   7   2   7        9.44        9.60      1.30 o 
  -8   3   7        2.58        3.20      1.22 o 
  -7   3   7        3.84        3.55      1.18 o 
  -6   3   7      103.06       98.39      1.98 o 
  -5   3   7        0.01        0.68      0.95 o 
  -4   3   7       14.43       17.92      1.05 o 
  -3   3   7        9.81        8.70      0.92 o 
  -2   3   7      153.80      170.25      2.62 o 
  -1   3   7      193.14      199.46      2.99 o 
   0   3   7       94.20       89.70      1.40 o 
   1   3   7       13.48       14.71      0.98 o 
   2   3   7       78.65       74.13      1.51 o 
   3   3   7       12.48       13.01      1.03 o 
   4   3   7       13.81       20.87      1.20 o 
   5   3   7       14.37       13.65      1.26 o 
   6   3   7       10.10       10.25      1.30 o 
   7   3   7        0.28        0.63      1.22 o 
  -7   4   7        9.71        8.12      1.26 o 
  -6   4   7        4.21        4.77      1.14 o 
  -5   4   7      103.12      100.18      1.94 o 
  -4   4   7       29.70       30.13      1.19 o 
  -3   4   7        3.19        3.18      0.63 o 
  -2   4   7       47.99       45.76      1.32 o 
  -1   4   7       29.11       30.67      1.17 o 
   0   4   7       51.01       47.62      0.96 o 
   1   4   7       51.73       52.91      1.44 o 
   2   4   7       11.22       12.16      1.04 o 
   3   4   7       18.85       19.59      1.22 o 
   4   4   7        0.53        0.63      1.02 o 
   5   4   7       64.67       66.55      1.82 o 
   6   4   7        4.57        2.02      1.28 o 
  -6   5   7       20.33       18.32      1.39 o 
  -5   5   7       14.96       14.70      1.26 o 
  -4   5   7        0.00        0.73      0.97 o 
  -3   5   7        0.03        0.14      0.90 o 
  -2   5   7        7.39        9.05      1.01 o 
  -1   5   7      182.62      196.33      3.10 o 
   0   5   7       46.54       50.08      1.05 o 
   1   5   7       31.71       33.95      1.35 o 
   2   5   7       49.00       45.83      1.48 o 
   3   5   7        1.28        1.49      1.05 o 
   4   5   7        9.74        9.62      1.19 o 
   5   5   7       14.33       14.88      1.39 o 
  -5   6   7       15.82       15.37      1.35 o 
  -4   6   7        9.74        9.76      1.19 o 
  -3   6   7        8.05        8.12      1.06 o 
  -2   6   7        0.41       -0.22      1.00 o 
  -1   6   7        2.03        2.63      1.10 o 
   0   6   7       74.09       73.12      3.96 o 
   1   6   7        0.01        0.59      1.05 o 
   2   6   7        0.01       -0.12      1.09 o 
   3   6   7        7.50        8.36      1.20 o 
   4   6   7        5.86        5.36      1.29 o 
  -4   7   7        4.18        4.66      1.28 o 
  -3   7   7        0.13        0.07      1.09 o 
  -2   7   7        3.01        4.49      1.18 o 
  -1   7   7       16.73       16.73      1.41 o 
   0   7   7        0.08       -0.22      0.82 o 
   1   7   7        5.97        6.20      1.29 o 
   2   7   7        7.78        5.12      1.28 o 
  -8   0   8        0.40        0.59      1.18 o 
  -6   0   8       23.23       22.07      1.22 o 
  -4   0   8        0.00        0.56      0.82 o 
  -2   0   8        0.69        0.45      0.75 o 
   0   0   8       60.67       48.40      1.17 o 
   2   0   8        0.17        0.83      0.83 o 
   4   0   8        5.14        6.71      1.00 o 
   6   0   8       36.39       49.83      1.61 o 
  -8   1   8       11.25        9.16      1.35 o 
  -7   1   8        0.23        0.29      1.04 o 
  -6   1   8       16.07       14.22      1.14 o 
  -5   1   8       14.11       12.98      1.05 o 
  -4   1   8       13.54       13.42      0.93 o 
  -3   1   8        0.56        0.13      0.79 o 
  -2   1   8        8.05        7.38      0.80 o 
  -1   1   8        0.05        0.83      0.76 o 
   0   1   8       50.38       43.50      3.18 o 
   1   1   8       18.86       14.31      0.95 o 
   2   1   8        0.44        1.18      0.84 o 
   3   1   8       37.64       31.05      1.22 o 
   4   1   8        6.88       10.55      1.06 o 
   5   1   8       19.09       18.43      1.24 o 
   6   1   8        1.54        1.56      1.13 o 
   7   1   8        0.00        0.10      1.19 o 
  -8   2   8        0.70        0.97      1.22 o 
  -7   2   8       12.77       14.06      1.22 o 
  -6   2   8       44.67       46.13      1.48 o 
  -5   2   8       35.69       46.28      1.41 o 
  -4   2   8       25.60       30.12      1.11 o 
  -3   2   8        3.79        3.80      0.82 o 
  -2   2   8        0.81        2.53      0.75 o 
  -1   2   8      142.24      133.78      2.25 o 
   0   2   8       69.50       54.70      2.22 o 
   1   2   8      104.07       94.84      1.66 o 
   2   2   8       48.21       46.84      1.30 o 
   3   2   8       27.36       26.75      1.20 o 
   4   2   8        5.24        3.06      1.04 o 
   5   2   8        0.05        0.26      1.06 o 
   6   2   8        7.57       11.94      1.28 o 
  -7   3   8        0.62        0.47      1.11 o 
  -6   3   8       11.53        9.30      1.19 o 
  -5   3   8       35.62       35.17      1.35 o 
  -4   3   8       16.57       12.54      1.01 o 
  -3   3   8        6.85        7.70      0.89 o 
  -2   3   8       27.56       36.86      1.18 o 
  -1   3   8       66.69       64.50      1.43 o 
   0   3   8      111.10      116.03      1.45 o 
   1   3   8        2.96        3.64      0.95 o 
   2   3   8        2.38        0.77      0.90 o 
   3   3   8        0.11       -0.49      0.66 o 
   4   3   8       91.64       86.58      1.81 o 
   5   3   8        7.78        7.14      1.22 o 
   6   3   8        9.35        9.51      1.30 o 
  -7   4   8        0.93        2.03      1.20 o 
  -6   4   8       26.60       27.73      1.41 o 
  -5   4   8       32.57       34.73      1.43 o 
  -4   4   8       26.31       25.05      1.19 o 
  -3   4   8       24.86       26.52      0.84 o 
  -2   4   8       28.74       29.28      1.15 o 
  -1   4   8       12.00       13.22      1.06 o 
   0   4   8      225.94      230.02      2.45 o 
   1   4   8        8.15        9.46      1.10 o 
   2   4   8        8.31       11.36      1.10 o 
   3   4   8       28.21       26.81      1.30 o 
   4   4   8        8.47        9.08      1.20 o 
   5   4   8       25.36       29.64      1.54 o 
  -6   5   8       26.66       25.10      1.51 o 
  -5   5   8        0.00        0.09      1.09 o 
  -4   5   8       32.92       32.34      1.35 o 
  -3   5   8       13.08       11.61      1.06 o 
  -2   5   8       24.48       33.95      1.35 o 
  -1   5   8       25.69       30.44      1.41 o 
   0   5   8        0.05        0.86      0.71 o 
   1   5   8        0.01        0.43      1.01 o 
   2   5   8        2.63        2.88      1.09 o 
   3   5   8       20.97       21.42      1.35 o 
   4   5   8       25.57       25.78      1.47 o 
   5   5   8        6.05        5.91      1.36 o 
  -5   6   8        8.24        8.37      1.29 o 
  -4   6   8        0.04       -0.24      1.07 o 
  -3   6   8        2.91        3.30      1.06 o 
  -2   6   8       19.85       18.45      1.24 o 
  -1   6   8       20.42       24.08      1.38 o 
   0   6   8       20.65       20.28      1.95 o 
   1   6   8        3.64        4.44      1.18 o 
   2   6   8        1.77        2.11      1.18 o 
   3   6   8        1.47        0.45      1.22 o 
  -3   7   8        2.21        0.05      1.15 o 
  -2   7   8        0.66        0.60      1.19 o 
  -1   7   8        0.26        0.04      1.20 o 
   0   7   8        1.22        1.92      0.83 o 
   1   7   8        1.01        0.98      1.22 o 
  -7   0   9       20.04       22.82      1.36 o 
  -5   0   9        8.43        7.40      1.00 o 
  -3   0   9        0.85        0.58      0.83 o 
  -1   0   9      186.85      157.65      2.58 o 
   1   0   9       53.66       42.62      1.26 o 
   3   0   9       69.23       66.22      1.53 o 
   5   0   9       16.45       14.66      1.22 o 
  -8   1   9        0.04        1.17      1.26 o 
  -7   1   9        2.38        3.13      1.17 o 
  -6   1   9        2.18        1.39      1.02 o 
  -5   1   9        0.46        0.10      0.89 o 
  -4   1   9        0.61        2.07      0.86 o 
  -3   1   9        8.72        9.16      0.90 o 
  -2   1   9        9.80        9.39      0.89 o 
  -1   1   9      296.91      274.98      3.96 o 
   0   1   9       48.17       42.03      3.00 o 
   1   1   9        8.77        6.11      0.93 o 
   2   1   9       21.17       19.09      1.09 o 
   3   1   9        6.62        5.76      1.00 o 
   4   1   9       46.98       45.86      1.47 o 
   5   1   9        0.26        1.06      1.06 o 
   6   1   9        0.00        0.10      1.09 o 
  -8   2   9       19.58       20.22      1.51 o 
  -7   2   9        4.51        3.78      1.17 o 
  -6   2   9        6.29        6.14      1.09 o 
  -5   2   9       37.05       41.86      1.39 o 
  -4   2   9       59.66       55.55      1.40 o 
  -3   2   9       20.17       16.44      1.04 o 
  -2   2   9        6.89        6.68      0.93 o 
  -1   2   9        2.36        2.11      0.95 o 
   0   2   9      325.30      289.56      6.13 o 
   1   2   9       11.85       10.56      1.07 o 
   2   2   9        0.06        0.42      0.93 o 
   3   2   9       32.09       27.34      1.26 o 
   4   2   9        2.48        3.33      1.09 o 
   5   2   9        1.47        0.96      1.10 o 
   6   2   9        0.56        0.92      1.11 o 
  -7   3   9        3.93        2.91      1.22 o 
  -6   3   9        0.44        1.40      1.05 o 
  -5   3   9       11.71       12.42      1.14 o 
  -4   3   9        1.10        0.05      0.89 o 
  -3   3   9       11.37       10.99      1.01 o 
  -2   3   9        8.96        8.95      0.96 o 
  -1   3   9      280.21      289.83      4.46 o 
   0   3   9        6.66        6.79      0.72 o 
   1   3   9       29.96       26.02      1.22 o 
   2   3   9        9.02       10.10      1.05 o 
   3   3   9       57.14       56.82      2.62 o 
   4   3   9       20.50       19.74      1.31 o 
   5   3   9       10.61        9.64      1.27 o 
   6   3   9        0.44       -0.30      1.22 o 
  -6   4   9        9.84        8.90      1.31 o 
  -5   4   9       61.33       67.01      1.72 o 
  -4   4   9        3.65        2.78      1.00 o 
  -3   4   9        2.12        1.84      0.65 o 
  -2   4   9        0.43        0.60      0.94 o 
  -1   4   9       76.55       85.07      1.77 o 
   0   4   9       36.62       37.68      0.99 o 
   1   4   9        8.81       13.65      1.15 o 
   2   4   9       25.15       22.05      1.29 o 
   3   4   9        1.07        0.84      1.02 o 
   4   4   9        3.93        4.90      1.22 o 
   5   4   9        7.30        7.19      1.32 o 
  -6   5   9        9.26        8.03      1.35 o 
  -5   5   9       21.21       21.61      1.43 o 
  -4   5   9        0.07        0.26      1.02 o 
  -3   5   9        0.16        0.43      0.95 o 
  -2   5   9        4.19        4.66      1.05 o 
  -1   5   9       19.47       22.60      1.30 o 
   0   5   9        2.04        2.36      0.73 o 
   1   5   9       10.17        8.39      1.17 o 
   2   5   9        0.03       -0.90      1.17 o 
   3   5   9        3.61        3.66      1.15 o 
   4   5   9        4.59        5.34      1.26 o 
  -4   6   9        0.57        0.50      1.15 o 
  -3   6   9        1.28        0.52      1.06 o 
  -2   6   9       18.16       18.83      1.35 o 
  -1   6   9       10.16       13.69      1.31 o 
   0   6   9        0.12        0.36      0.79 o 
   1   6   9        5.93        5.45      1.23 o 
   2   6   9        3.59        2.46      1.22 o 
   3   6   9        0.01       -0.84      1.19 o 
  -1   7   9        1.17        0.71      1.18 o 
  -6   0  10        0.11        0.09      1.09 o 
  -4   0  10      185.37      194.10      2.99 o 
  -2   0  10       13.99       14.18      1.02 o 
   0   0  10      798.87      715.46      8.78 o 
   2   0  10        5.05        6.41      1.02 o 
   4   0  10        4.30        6.39      1.09 o 
   6   0  10        4.14        8.61      1.27 o 
  -7   1  10        9.13        9.73      1.28 o 
  -6   1  10        0.65        0.34      1.04 o 
  -5   1  10        0.22       -0.05      0.96 o 
  -4   1  10       18.24       17.02      1.09 o 
  -3   1  10        0.58        1.02      0.89 o 
  -2   1  10       11.31       10.04      0.96 o 
  -1   1  10       26.13       24.89      1.17 o 
   0   1  10      179.01      158.09      6.47 o 
   1   1  10        0.57        0.35      1.00 o 
   2   1  10       44.41       42.54      1.41 o 
   3   1  10       48.39       44.86      1.47 o 
   4   1  10       72.28       68.26      1.74 o 
   5   1  10        0.50        1.22      1.05 o 
   6   1  10        3.20        4.73      1.24 o 
  -7   2  10        0.02       -0.30      1.23 o 
  -6   2  10        2.53        2.45      1.06 o 
  -5   2  10        4.22        2.83      1.02 o 
  -4   2  10       30.00       33.00      1.27 o 
  -3   2  10        0.30       -0.09      0.83 o 
  -2   2  10        0.70        1.97      0.89 o 
  -1   2  10      127.95      116.82      2.11 o 
   0   2  10      167.03      154.22      9.09 o 
   1   2  10        7.59        9.16      1.09 o 
   2   2  10        0.52       -0.11      0.97 o 
   3   2  10        0.55        1.35      1.05 o 
   4   2  10        0.35        0.96      1.10 o 
   5   2  10        0.75        1.32      1.18 o 
  -7   3  10       17.76       22.90      1.54 o 
  -6   3  10        3.27        3.63      1.15 o 
  -5   3  10        1.42        1.41      1.02 o 
  -4   3  10       21.54       22.51      1.20 o 
  -3   3  10        0.43        0.30      0.90 o 
  -2   3  10        9.50        9.51      1.01 o 
  -1   3  10        0.18       -0.27      0.96 o 
   0   3  10        0.85        0.17      0.68 o 
   1   3  10        0.72        0.80      1.02 o 
   2   3  10        5.36        6.90      1.06 o 
   3   3  10       17.37       16.25      0.90 o 
   4   3  10        0.10        0.36      1.07 o 
   5   3  10        0.16        0.95      1.24 o 
  -6   4  10       12.71       10.73      1.35 o 
  -5   4  10        5.59        7.77      1.27 o 
  -4   4  10        1.42        0.68      0.97 o 
  -3   4  10        1.02        1.85      0.67 o 
  -2   4  10       12.60       11.50      1.11 o 
  -1   4  10       12.74       13.19      1.15 o 
   0   4  10        1.67        1.42      0.72 o 
   1   4  10       19.13       16.63      1.24 o 
   2   4  10        0.29        0.05      1.06 o 
   3   4  10        0.12       -0.30      1.10 o 
   4   4  10        0.00        0.61      1.15 o 
  -5   5  10        0.95        1.93      1.18 o 
  -4   5  10        4.03        5.41      1.13 o 
  -3   5  10        0.14        0.79      1.00 o 
  -2   5  10        3.40        2.87      1.06 o 
  -1   5  10       13.91       16.75      1.26 o 
   0   5  10        0.08        0.01      0.74 o 
   1   5  10        0.46        2.31      1.14 o 
   2   5  10        1.38        1.53      1.15 o 
   3   5  10        2.58        2.86      1.23 o 
  -3   6  10        0.91        0.29      1.11 o 
  -2   6  10        0.03        0.73      1.09 o 
  -1   6  10        2.72        3.85      1.13 o 
   0   6  10        3.54        3.59      0.87 o 
   1   6  10        6.31        6.02      1.36 o 
  -7   0  11       13.19       15.35      1.47 o 
  -5   0  11       27.94       22.37      1.28 o 
  -3   0  11        5.40        3.14      0.96 o 
  -1   0  11      119.24      113.65      2.10 o 
   1   0  11        0.00       -0.04      0.95 o 
   3   0  11       15.17       10.81      1.20 o 
   5   0  11        0.88        1.56      1.13 o 
  -7   1  11       38.02       49.18      1.74 o 
  -6   1  11        0.01       -0.38      1.07 o 
  -5   1  11        5.28        7.29      1.11 o 
  -4   1  11        0.60       -0.37      0.96 o 
  -3   1  11       19.10       17.56      1.10 o 
  -2   1  11       16.84       17.29      1.13 o 
  -1   1  11      229.86      217.06      3.42 o 
   0   1  11       35.36       33.24      1.69 o 
   1   1  11       14.74       14.06      1.19 o 
   2   1  11       27.46       26.78      1.34 o 
   3   1  11       49.71       50.08      1.57 o 
   4   1  11        7.56        6.96      1.15 o 
   5   1  11        0.05       -0.32      1.19 o 
  -7   2  11        9.16        7.73      1.42 o 
  -6   2  11        4.79        5.92      1.14 o 
  -5   2  11        2.27        1.39      1.10 o 
  -4   2  11       26.72       27.54      1.30 o 
  -3   2  11        1.03        0.86      0.89 o 
  -2   2  11       20.93       21.59      1.19 o 
  -1   2  11        9.17       10.65      1.11 o 
   0   2  11       40.20       41.39      2.89 o 
   1   2  11       22.92       19.18      1.26 o 
   2   2  11        4.82        4.61      1.10 o 
   3   2  11       13.74       14.08      1.29 o 
   4   2  11        0.45        0.01      1.13 o 
   5   2  11        4.49        2.83      1.27 o 
  -6   3  11        0.27        0.51      1.11 o 
  -5   3  11        7.06        5.82      1.14 o 
  -4   3  11        0.16        0.27      0.98 o 
  -3   3  11        6.30        5.90      1.04 o 
  -2   3  11        4.02        4.77      1.02 o 
  -1   3  11        4.03        4.31      1.02 o 
   0   3  11       35.59       34.02      1.61 o 
   1   3  11        6.84        4.17      1.14 o 
   2   3  11       13.22       11.68      1.20 o 
   3   3  11        5.98        7.21      0.83 o 
   4   3  11        1.93        2.02      1.15 o 
  -5   4  11        0.26        0.13      1.14 o 
  -4   4  11        4.94        5.69      1.09 o 
  -3   4  11        1.41        2.60      0.72 o 
  -2   4  11        0.75       -0.27      1.04 o 
  -1   4  11        5.52        5.43      1.05 o 
   0   4  11        0.00        0.47      0.75 o 
   1   4  11       14.33       15.75      1.38 o 
   2   4  11        1.56        2.22      1.19 o 
   3   4  11        1.22        2.16      1.19 o 
  -4   5  11        1.51        1.18      1.11 o 
  -3   5  11        0.26        1.52      1.10 o 
  -2   5  11        2.20        2.93      1.17 o 
  -1   5  11        1.54        2.07      1.13 o 
   0   5  11        0.75        0.20      0.79 o 
   1   5  11        0.00       -0.14      1.18 o 
   2   5  11        0.02        0.70      1.24 o 
  -1   6  11        0.40        1.15      1.26 o 
  -6   0  12       15.37       16.78      1.39 o 
  -4   0  12        1.76        0.92      1.02 o 
  -2   0  12       21.95       19.35      1.19 o 
   0   0  12       48.55       42.35      1.47 o 
   2   0  12        9.11        5.99      1.13 o 
   4   0  12        0.04        1.56      1.15 o 
  -6   1  12        0.88        2.87      1.20 o 
  -5   1  12        1.37        0.00      1.09 o 
  -4   1  12       17.77       14.42      1.15 o 
  -3   1  12        0.22        0.00      0.90 o 
  -2   1  12       13.60       13.15      1.15 o 
  -1   1  12       49.03       45.36      1.54 o 
   0   1  12        5.18        5.35      0.80 o 
   1   1  12        0.06        0.82      1.02 o 
   2   1  12       11.37       10.19      1.23 o 
   3   1  12       11.77       15.00      1.35 o 
   4   1  12        3.37        3.37      1.19 o 
  -6   2  12        0.86        0.66      1.22 o 
  -5   2  12        7.70        8.27      1.19 o 
  -4   2  12        0.29        0.71      1.04 o 
  -3   2  12        0.20       -0.12      0.97 o 
  -2   2  12        0.37       -0.12      1.00 o 
  -1   2  12        5.55        6.00      1.15 o 
   0   2  12       91.33       88.28      3.28 o 
   1   2  12        5.90        6.47      1.09 o 
   2   2  12        2.23        1.85      1.11 o 
   3   2  12        3.48        2.53      1.20 o 
   4   2  12        0.12       -0.64      1.22 o 
  -5   3  12        0.21        0.16      1.15 o 
  -4   3  12        3.96        4.82      1.09 o 
  -3   3  12        9.75       12.95      1.23 o 
  -2   3  12        4.72        6.50      1.09 o 
  -1   3  12       49.34       52.29      1.65 o 
   0   3  12       11.06       10.99      0.88 o 
   1   3  12        3.86        4.68      1.17 o 
   2   3  12        4.36        2.70      1.22 o 
   3   3  12        2.41        4.91      0.93 o 
  -4   4  12        0.22        0.25      1.07 o 
  -3   4  12        1.54        1.19      0.79 o 
  -2   4  12       12.07       15.36      1.30 o 
  -1   4  12        4.24        4.97      1.15 o 
   0   4  12       33.71       39.18      1.31 o 
   1   4  12        0.04        0.76      1.19 o 
   2   4  12        0.05       -0.77      1.19 o 
  -3   5  12       13.55       20.26      1.48 o 
  -2   5  12        0.15        0.77      1.15 o 
  -1   5  12        0.61        0.83      1.15 o 
   0   5  12       11.20       12.31      0.99 o 
  -5   0  13        0.89        1.07      1.15 o 
  -3   0  13        1.75        2.08      0.97 o 
  -1   0  13        8.54        6.14      1.11 o 
   1   0  13       24.83       25.94      1.42 o 
   3   0  13        0.03       -0.72      1.15 o 
  -5   1  13        9.32        6.49      1.23 o 
  -4   1  13        1.06        0.45      1.04 o 
  -3   1  13        0.06        0.12      1.02 o 
  -2   1  13        8.67        9.19      1.18 o 
  -1   1  13        4.14        5.62      1.09 o 
   0   1  13        1.64        1.82      0.75 o 
   1   1  13        2.44        2.54      1.13 o 
   2   1  13        2.95        3.80      1.23 o 
   3   1  13        0.21       -0.96      1.22 o 
  -5   2  13        3.29        2.93      1.18 o 
  -4   2  13        1.59        1.74      1.09 o 
  -3   2  13        0.16       -0.16      1.09 o 
  -2   2  13       13.25       17.66      1.35 o 
  -1   2  13       20.32       20.49      1.34 o 
   0   2  13        4.38        2.60      0.81 o 
   1   2  13        9.46       10.55      1.32 o 
   2   2  13        0.18        0.14      1.17 o 
   3   2  13        0.01       -0.92      1.28 o 
  -4   3  13        2.85        2.03      1.18 o 
  -3   3  13        5.41        5.91      1.20 o 
  -2   3  13        0.50        0.24      1.15 o 
  -1   3  13       28.02       29.85      1.55 o 
   0   3  13        1.05        1.36      0.82 o 
   1   3  13        0.00       -0.35      1.20 o 
   2   3  13        1.68        1.29      1.28 o 
  -3   4  13        1.62        2.89      0.88 o 
  -2   4  13        3.56        4.40      1.28 o 
  -1   4  13        7.00        6.67      1.28 o 
   0   4  13       17.78       18.47      1.06 o 
   1   4  13        6.99        9.00      1.44 o 
  -4   0  14        9.95        8.92      1.29 o 
  -2   0  14       11.08       14.90      1.36 o 
   0   0  14        4.73        5.61      1.22 o 
   2   0  14        2.77        2.62      1.24 o 
  -4   1  14        1.10        1.97      1.10 o 
  -3   1  14        5.78        7.09      1.24 o 
  -2   1  14        0.50        1.18      1.15 o 
  -1   1  14        5.20        5.89      1.19 o 
   0   1  14        0.09       -0.30      0.80 o 
   1   1  14        2.12        2.41      1.22 o 
   2   1  14        3.81        4.48      1.34 o 
  -4   2  14        6.03        6.51      1.28 o 
  -3   2  14        6.69        7.29      1.30 o 
  -2   2  14        3.78        4.89      1.18 o 
  -1   2  14        0.32        0.46      1.17 o 
   0   2  14        3.53        3.37      0.88 o 
   1   2  14        0.30       -0.11      1.27 o 
  -2   3  14       14.60       17.88      1.47 o 
  -1   3  14        2.03        2.23      1.26 o 
   0   3  14        0.46        0.90      0.89 o 
  -1   0  15        1.82        1.29      1.27 o 
  -2   1  15        6.20        7.49      1.30 o 
  -1   1  15        5.88        6.35      1.28 o 
                                                 
